# Supplementary material for: Frequency and Clinicopathological Characteristics of Patients With KRAS/BRAF Double-Mutant Colorectal Cancer: An In Silico Study
Source: Pathol Oncol Res. 2022 Feb 24;28:1610206. doi: 10.3389/pore.2022.1610206 (PMC8908457; doi:10.3389/pore.2022.1610206)
Supplement: Supplementary file 1 [file Table1.XLSX]

## Sheet: TCGA
Patient ID	Sample ID	Cancer Type Detailed	KRAS	Legacy Identifier	pathogenicity	allele frequency	BRAF	Legacy Identifier	pathogenicity	allele frequency
TCGA-CA-6718	TCGA-CA-6718-01	Colon Adenocarcinoma	K117N	COSM19940	pathogenic (0.92)	0.25	R178*	COSM1448633	pathogenic (0.96)	0.43
			Q22K	COSM543	pathogenic (0.99)	0.28
TCGA-A6-6653	TCGA-A6-6653-01	Colon Adenocarcinoma	A155D	N/A	N/A	0.36	V600E	COSM406	pathogenic (0.99)	0.33
							P403Lfs*8	COSM1448632	N/A	0.32
TCGA-AD-6895	TCGA-AD-6895-01	Colon Adenocarcinoma	Q61K	COSM549	pathogenic (0.99)	0.36	R509*	COSM1448605	N/A	0.25
TCGA-DM-A1D7	TCGA-DM-A1D7-01	Colon Adenocarcinoma	A146V	COSM19900	pathogenic (1.00)	0.31	G466V	COSM451	pathogenic (0.99)	0.45
TCGA-EI-6882	TCGA-EI-6882-01	Rectal Adenocarcinoma	G12D	COSM521	pathogenic (0.98)	0.51	X287_splice	N/A	N/A	0.37
TCGA-AA-3715	TCGA-AA-3715-01	Colon Adenocarcinoma	G12D	COSM521	pathogenic (0.98)	0.48	V600E	COSM406	pathogenic (0.99)	0.31
							P403Cfs*9	COSM1448632	N/A	0.33
							K205Q	COSM268758	pathogenic (0.99)	0.42

## Sheet: MSKCC
track_name	KRAS	Legacy Identifier	pathogenicity	allele frequency	BRAF	Legacy Identifier	pathogenicity	allele frequency
P-0000763	A146T	COSM19404	pathogenic (1.00)	0.61	H574Y	COSM6912607	pathogenic (0.99)	0.31
P-0001054	G12D	COSM521	pathogenic (0.98)	0.45	P227Hfs*2	N/A	N/A	0.12
P-0001215	V14I	COSM12722	pathogenic (0.98)	0.13	F294L	COSM1086268	pathogenic (0.97)	0.12
	K147T	COSM6915661	pathogenic (1.00)	0.16	Y633C	COSM6915602	pathogenic (0.98)	0.22
	Y71_M72delinsSV	N/A	N/A	0.11
P-0001237	G13D	COSM532	pathogenic (0.98)	0.07	V600E	COSM406	pathogenic (0.99)	0.15
P-0002463	G12A	COSM522	pathogenic (0.98)	0.09	V600E	COSM406	pathogenic (0.99)	0.2
P-0002884	G12V	COSM520	pathogenic (0.98)	0.1	E501K	COSM5417703	pathogenic (0.99)	0.1
P-0003154	G12D	COSM521	pathogenic (0.98)	0.15	Y472S	COSM33727	pathogenic (0.94)	0.05
P-0003183	G13D	COSM532	pathogenic (0.98)	0.4	D594V	COSM466	pathogenic (0.98)	0.08
P-0004007	A146T	COSM19404	pathogenic (1.00)	0.22	G469E	COSM461	pathogenic (0.99)	0.21
P-0005824	G13D	COSM532	pathogenic (0.98)	0.2	L312P	COSM6946221	pathogenic (0.77)	0.21
P-0007567	G12V	COSM520	pathogenic (0.98)	0.2	G466V	COSM451	pathogenic (0.99)	0.27
P-0008729	G12D	COSM521	pathogenic (0.98)	0.2	V600E	COSM406	pathogenic (0.99)	0.19
					R360Q	COSM5345276	pathogenic (0.98)	0.2
P-0011068	G12D	COSM521	pathogenic (0.98)	0.17	P403LFs*8	N/A	N/A	0.13
P-0011357	A146T	COSM19404	pathogenic (1.00)	0.07	S602Y	COSM6980661	pathogenic (0.98)	0.08
P-0012402	K117N	COSM19940	pathogenic (0.92)	0.15	Q356K	COSM6984897	pathogenic (0.99)	0.15
					R354*	N/A	N/A	0.14
P-0012653	G13D	COSM532	pathogenic (0.98)	0.72	D594G	COSM467	pathogenic (0.98)	0.47
P-0007997	I171Nfs*14	N/A	N/A	0.16	V600E	COSM406	pathogenic (0.99)	0.23
					P403LFs*8	N/A	N/A	0.25

## Sheet: DFCI
track_name	KRAS	Legacy Identifier	pathogenicity	allele frequency	BRAF	Legacy Identifier	pathogenicity	allele frequency
coadread_dfci_2016_578	A146T	COSM19404	pathogenic (1.00)	N/A	S102Y	COSM4666002	pathogenic (0.99)	N/A
coadread_dfci_2016_593	K147E	COSM124019	pathogenic (0.98)	N/A	L567V	COSM6612460	pathogenic (0.97)	N/A
coadread_dfci_2016_3440	G13D	COSM532	pathogenic (0.98)	N/A	G469E	COSM460	pathogenic (0.99)	N/A
coadread_dfci_2016_111	K187NFs*4	N/A	N/A	N/A	V600E	COSM476	pathogenic (0.99)	N/A
coadread_dfci_2016_2269	K170Q	N/A	N/A	N/A	R389C	N/A	pathogenic (0.98)	N/A
coadread_dfci_2016_3640	E76G	COSM6697731	pathogenic (0.98)	N/A	V600E	COSM476	pathogenic (0.98)	N/A
